# Supplementary material for: Current applications of antibody microarrays
Source: Clin Proteomics. 2018 Feb 28;15:7. doi: 10.1186/s12014-018-9184-2 (PMC5830343; doi:10.1186/s12014-018-9184-2)
Supplement: Supplementary file 1 — Additional file 1. Detailed information about the home-made and commercially available antibody microarrays. [file 12014_2018_9184_MOESM1_ESM.xlsx]

## Sheet: Summary
Name	Company	Antibodies	Function	Antibody microarray Link
Human Adhesion Molecule Array GS1	Raybio	17	G-Series Human Adhesion Molecule Array 1 Kit. Semi-quantitative measurement of 17 human cell adhesion molecules.	http://www.raybiotech.com/human-adhesion-molecule-array-gs1.html
Human Angiogenesis Array GS1000	Raybio	60	G-Series Human Angiogenesis Array 1000 Kit. A combination of 2 non-overlapping arrays to measure the relative expression levels of 60 human angiogenic proteins.	http://www.raybiotech.com/human-angiogenesis-array-gs1000.html
Human Apoptosis Array G1	Raybio	43	G-Series Human Apoptosis Antibody Array 1 Kit. Detects 43 Human Apoptotic Factors.	http://www.raybiotech.com/g-series-human-apoptosis-array-g1-4.html
Human Bone Metabolism Array GS1000	Raybio	41	G-Series Human Bone Metabolism Array 1000 Kit. A combination of 2 non-overlapping arrays to measure the relative expression levels of 41 human bone metabolism associated cytokines.	http://www.raybiotech.com/human-bone-metabolism-array-gs1000.html
Human Chemokine Array GS1	Raybio	40	G-Series Human Chemokine Array 1 Kit. Semi-quantitative measurement of 40 human cytokines.	http://www.raybiotech.com/human-chemokine-array-gs1.html
Human Cytokine Array GS9000	Raybio	400	G-Series Human Cytokine Array 9000 Kit. A combination of 10 non-overlapping arrays to measure the relative expression levels of 400 human cytokines.	http://www.raybiotech.com/human-cytokine-array-gs9000.html
Human Gastric Cancer Biomarker Array GS1	Raybio	5	G-Series Human Gastric Cancer Biomarker Array 1 Kit. Semi-quantitative measurement of 5 human gastric cancer biomarkers.	http://www.raybiotech.com/human-gastric-cancer-biomarker-array-gs1.html
Human Growth Factor Array GS1	Raybio	40	G-Series Human Growth Factor Array 1 Kit. Semi-quantitative measurement of 40 human cytokines.	http://www.raybiotech.com/human-growth-factor-array-gs1.html
Human IGF Signaling Array GS1	Raybio	10	G-Series Human IGF Signaling Array 1 Kit. Semi-quantitative measurement of 10 human IGF family proteins.	http://www.raybiotech.com/human-igf-signaling-array-gs1.html
Human IL-1 Family Cytokine Array GS1	Raybio	11	G-Series Human IL-1 Family Cytokine Array 1 Kit. Semi-quantitative measurement of 11 human IL-1 family cytokines.	http://www.raybiotech.com/human-il-1-family-cytokine-array-gs1.html
Human Immune Response Array GS1	Raybio	40	G-Series Human Immune Response Array 1 Kit. Semi-quantitative measurement of 40 human immune response associated cytokines.	http://www.raybiotech.com/human-immune-response-array-gs1.html
Human Inflammation Array GS3	Raybio	40	G-Series Human Inflammation Array 3 Kit. Semi-quantitative measurement of 40 human cytokines.	http://www.raybiotech.com/human-inflammation-array-gs3.html
Human MMP Array GS1	Raybio	10	G-Series Human MMP Array 1 Kit. Semi-quantitative measurement of 10 human Matrix Metalloproteinase related proteins.	http://www.raybiotech.com/human-mmp-array-gs1.html
Human Obesity Array GS3	Raybio	40	G-Series Human Obesity Array 3 Kit. Semi-quantitative measurement of 40 human adipokines.	http://www.raybiotech.com/human-obesity-array-gs3.html
Human Periodontal Disease Array GS1	Raybio	20	G-Series Human Periodontal Disease Array 1 Kit. Semi-quantitative measurement of 20 human periodontal disease associated cytokines.	http://www.raybiotech.com/human-periodontal-disease-array-gs1.html
Human Receptor Array GS1	Raybio	40	G-Series Human Receptor Array 1 Kit. Semi-quantitative measurement of 40 human cytokines.	http://www.raybiotech.com/human-receptor-array-gs1.html
Human RTK Phosphorylation Array G1	Raybio	71	G-Series Human Receptor Tyrosine Kinase Phosphorylation Antibody Array 1 Kit. Detects 71 Human RTKs.	http://www.raybiotech.com/g-series-human-rtk-phosphorylation-array-g1-4.html
Human Serum Abundant Protein Array GS3	Raybio	31	G-Series Human Serum Abundant Protein Array 3 Kit. Semi-quantitative measurement of 31 Human Serum Abundant serum proteins.	http://www.raybiotech.com/human-serum-abundant-protein-array-gs3.html
Human Stem Cell Array G1	Raybio	15	G-Series Human Stem Cell Array 1 Kit. Semi-quantitative measurement of 15 human stem cell biomarkers.	http://www.raybiotech.com/human-stem-cell-array-g1.html
Human Th1/Th2/Th17 Array G1	Raybio	34	G-Series Human T-Helper Cell 1/2/17 Antibody Array 1 Kit. Detects 34 Human Th1, Th2, and Th17 Cytokines.	http://www.raybiotech.com/human-th1-th2-th17-array-g1-4.html
AKT Pathway Phospho Antibody Array	Full moon	137	AKT Pathway Phospho Antibody Array features 137 highly specific antibodies related to the AKT pathway	http://www.fullmoonbio.com/product/akt-phospho-antibody-array/
AKT/PKB Phospho Antibody Array	Full moon	216	AKT/PKB Phospho Antibody Array features 216 highly specific antibodies related to the AKT/PKB pathway	http://www.fullmoonbio.com/product/akt-pkb-phospho-antibody-array/
AMPK Signaling Phospho Antibody Array	Full moon	174	AMPK Phospho Antibody Array features 174 highly specific antibodies important to the AMPK (AMP-activated protein kinase) signaling pathway.	http://www.fullmoonbio.com/product/ampk-phospho-antibody-array/
Apoptosis Phospho Antibody Array	Full moon	247	Apoptosis Phospho Antibody Array features 247 highly specific antibodies related to apoptosis and cell death.	http://www.fullmoonbio.com/product/apoptosis-phospho-antibody-array/
Cancer/Apoptosis Phospho Antibody Array	Full moon	155	Cancer/Apoptosis Phospho Antibody Array features 155 highly specific antibodies related to apoptosis pathways in cancer.	http://www.fullmoonbio.com/product/cancer-apoptosis-phospho-antibody-array/
Cancer Signaling Phospho Antibody Array	Full moon	269	The newly updated Cancer Signaling Antibody Array features 269 highly specific antibodies important to cancer signaling pathways.	http://www.fullmoonbio.com/product/cancer-signaling-phospho-antibody-array/
Cell Cycle Control Phospho Antibody Array	Full moon	238	Cell Cycle Control Phospho Antibody Array features 238 highly specific antibodies important to the cell cycle control system and DNA damage/repair mechanism.	http://www.fullmoonbio.com/product/cell-cycle-control-phospho-antibody-array/
Cell Cycle Phospho Antibody Array	Full moon	76	Cell Cycle Phospho Antibody Array features 76 highly specific antibodies important to the cell cycle.	http://www.fullmoonbio.com/product/cell-cycle-phospho-antibody-array/
Chromatin/Transcription Phospho Antibody Array	Full moon	173	Chromatin/Transcription Antibody Array features 173 highly specific antibodies related to chromatin in transcription.	http://www.fullmoonbio.com/product/chromatin-phospho-antibody-array/
CREB Phospho Antibody Array	Full moon	174	CREB Phospho Antibody Array features 174 highly specific antibodies important to the activation and de-activation of the nuclear transcription factor CREB (cAMP Responsive Element Binding Protein) and related members.	http://www.fullmoonbio.com/product/creb-phospho-antibody-array/
Cytoskeleton Phospho Antibody Array	Full moon	141	Cytoskeleton Phospho Antibody Array features 141 highly specific antibodies related to cytoskeletal regulation.	http://www.fullmoonbio.com/product/cytoskeleton-phospho-antibody-array/
EGF Pathway Phospho Antibody Array	Full moon	214	EGF Phospho Antibody Array features 214 highly specific antibodies related to the EGF pathway.	http://www.fullmoonbio.com/product/egf-pathway-phospho-antibody-array/
ErbB/Her Signaling Phospho Antibody Array	Full moon	239	ErbB/Her Signaling Phospho Antibody Array features 239 highly specific antibodies important to the ErbB/Her signaling pathway	http://www.fullmoonbio.com/product/erb-phospho-antibody-array/
ERK Signaling Phospho Antibody Array	Full moon	208	ERK Signaling Phospho Antibody Array features 208 highly specific antibodies related to the ERK signaling pathway.	http://www.fullmoonbio.com/product/erk-phospho-antibody-array/
FGF Phospho Antibody Array	Full moon	169	FGF Phospho Antibody Array features 169 highly specific antibodies related to the FGF signaling pathway.	http://www.fullmoonbio.com/product/fgf-phospho-antibody-array/
GPCR Signaling To MAPK/ERK Phospho Antibody Array	Full moon	193	GPCR Phospho Antibody Array features 193 highly specific antibodies related to G-protein-coupled receptors signaling to MAPK/ERK.	http://www.fullmoonbio.com/product/gpcr-phospho-antibody-array/
IGF1R Phospho Antibody Array	Full moon	245	IGF1R Phospho Antibody Array features 245 highly specific antibodies important to IGF1R signaling.	http://www.fullmoonbio.com/product/igf1r-phospho-antibody-array/
Insulin Receptor Phospho Antibody Array	Full moon	219	Insulin Receptor Phospho Antibody Array features 219 highly specific antibodies related to insulin receptors.	http://www.fullmoonbio.com/product/insulin-receptor-phospho-antibody-array/
Jak/Stat Phospho Antibody Array	Full moon	42	Jak/Stat Phospho Antibody Array features 42 highly specific antibodies related to the Jak/Stat pathway.	http://www.fullmoonbio.com/product/jak-stat-phospho-antibody-array/
Jak/Stat II Phospho Antibody Array	Full moon	202	Jak/Stat II Phospho Antibody Array features 202 highly specific antibodies related to the Jak/Stat pathway.	http://www.fullmoonbio.com/product/jak-stat-2-phospho-antibody-array/
MAPK Phospho Antibody Array	Full moon	185	MAPK Pathway Phospho Antibody Array features 185 highly specific antibodies related to the MAPK pathway	http://www.fullmoonbio.com/product/mapk-phospho-antibody-array/
mTOR Phospho Antibody Array	Full moon	138	mTOR Antibody Array features 138 highly specific antibodies related to the mTOR pathway.	http://www.fullmoonbio.com/product/mtor-phospho-antibody-array/
Neuroscience Phospho Antibody Array	Full moon	167	Neuroscience Phospho Antibody Array with 167 antibodies is designed for protein phosphorylation profiling in cell and tissue samples from human, mouse, and rat.	http://www.fullmoonbio.com/product/neuroscience-phospho-antibody-array/
NFkB Phospho Antibody Array	Full moon	215	NFkB Antibody Array features 215 highly specific antibodies related to the NF-kappa B pathway.	http://www.fullmoonbio.com/product/nfkb-phospho-antibody-array/
Nuclear/Membrane Receptor Phospho Antibody Array	Full moon	52	Nuclear/Membrane Phospho Antibody Array features 52 nuclear and membrane receptor related antibodies.	http://www.fullmoonbio.com/product/nuclear-receptor-phospho-antibody-array/
p53 Signaling Phospho Antibody Array	Full moon	196	p53 Antibody Array features 196 highly specific antibodies related to the p53 signaling pathway.	http://www.fullmoonbio.com/product/p53-signaling-phospho-antibody-array/
PDGF Phospho Antibody Array	Full moon	195	PDGF Antibody Array features 195 highly specific antibodies related to the PDGF pathway.	http://www.fullmoonbio.com/product/pdgf-phospho-antibody-array/
Phospho Explorer Antibody Array	Full moon	1318	Phospho Explorer Antibody Array is a glass-based antibody array for broad-scope protein phosphorylation profiling and screening in cell and tissue samples from human, mouse and rat.	http://www.fullmoonbio.com/product/phospho-explorer-antibody-array/
T-Cell Receptor Phospho Antibody Array	Full moon	188	T-Cell Receptor Phospho Antibody Array features 188 highly specific antibodies related to T-cell receptors.	http://www.fullmoonbio.com/product/tcell-phospho-antibody-array/
TGF-beta Phospho Antibody Array	Full moon	176	TGF-β (TGF-beta) Phospho Antibody Array features 176 antibodies linked to the TGF-beta signaling pathway.	http://www.fullmoonbio.com/product/tgfb-phospho-antibody-array/
Tyrosine Kinase Adaptor Phospho Antibody Array	Full moon	98	Tyrosine Kinase Adaptor Phospho Antibody Array features 98 highly specific antibodies related to tyrosine kinase adaptors.	http://www.fullmoonbio.com/product/tyrosine-kinase-adaptor-phospho-antibody-array/
Tyrosine Phosphorylation ProArray	Full moon	228	Tyrosine Phosphorylation ProArray features 228 site-specific phospho-tyrosine antibodies.	http://www.fullmoonbio.com/product/tyrosine-phosphorylation-antibody-array/
VEGF Pathway Phospho Antibody Array	Full moon	185	VEGF Antibody Array features 185 highly specific antibodies related to the VEGF pathway. The array is designed for protein phosphorylation profiling in cell and tissue samples in human, mouse, or rat.	http://www.fullmoonbio.com/product/vegf-phospho-antibody-array/
Wnt Signaling Phospho Antibody Array	Full moon	227	Wnt Signaling Phospho Antibody Array features 227 highly specific antibodies important to the Wnt/β-Catenin pathway.	http://www.fullmoonbio.com/product/wnt-phospho-antibody-array/
Apoptosis Antibody Array	Full moon	73	Apoptosis Antibody Array features 73 highly specific and well-characterized antibodies related to apoptosis.	http://www.fullmoonbio.com/product/apoptosis-antibody-array/
Cancer BioMarker Antibody Array	Full moon	247	Cancer BioMarker Antibody Array features 247 unique antibodies against well-studied cancer markers that cover 28 different types of cancer including breast, lung, and colorectal cancer.	http://www.fullmoonbio.com/product/cancer-biomarker-antibody-array/
Cell Cycle Antibody Array	Full moon	60	Cell Cycle Antibody Array features 60 highly specific and well-characterized antibodies in the cell cycle pathway.	http://www.fullmoonbio.com/product/cell-cycle-antibody-array/
Cytokine Profiling Antibody Array	Full moon	310	Cytokine Profiling Antibody Array features 310 unique antibodies for profiling cytokines and related biomarkers in human cells, tissues, serum or culture media.	http://www.fullmoonbio.com/product/cytokine-antibody-array/
Explorer Antibody Micorarray	Full moon	656	Explorer Antibody Micorarray is a broad-scope antibody array with 656 highly specific and well-characterized antibodies from multiple signaling pathways.	http://www.fullmoonbio.com/product/explorer-antibody-array/
Kinase Antibody Array	Full moon	276	Kinase Antibody Array features 276 well-characterized kinase and related antibodies associated with cancer.	http://www.fullmoonbio.com/product/kinase-antibody-array/
MAPK Antibody Array	Full moon	63	MAPK Antibody Array is designed for expression profiling of key proteins in MAP Kinase signaling cascades.	http://www.fullmoonbio.com/product/mapk-antibody-array/
Signal Transduction Array	Full moon	165	Signal Transduction Array features 165 highly specific and well-characterized antibodies related to signal transduction.	http://www.fullmoonbio.com/product/signal-transduction-antibody-array/
Cell Signaling Explorer Antibody Array	Full moon	1358	Cell Signaling Explorer Antibody Array features 1358 unique antibodies covering 20 cellular signaling pathways, ideal for high-throughput biomarker screening and discovery.	http://www.fullmoonbio.com/product/signaling-explorer-antibody-array/
AKT Phospho-Specific Array	Abnova	137	AKT Phospho-Specific Array includes 137 highly specific and well-characterized phosphorylation antibodies in the AKT pathway.	http://www.abnova.com/products/products_detail.asp?catalog_id=AA0012
AKT/PKB Signaling Phospho-Specific Array	Abnova	216	AKT/PKB Signaling Phospho-Specific Array includes 216 highly specific and well-characterized phosphorylation antibodies in the AKT/PKB signaling pathway.	http://www.abnova.com/products/products_detail.asp?catalog_id=AA0013
AMPK Signaling Phospho-Specific Array	Abnova	174	AMPK Signaling Phospho-Specific Array includes 174 highly specific and well-characterized phosphorylation antibodies in the AMPK signaling pathway.	http://www.abnova.com/products/products_detail.asp?catalog_id=AA0014
Angiogenesis (Human) Antibody Array	Abnova	20+23	Angiogenesis (Human) Antibody Array includes 43 highly specific and well-characterized antibodies on membrane.	http://www.abnova.com/products/products_detail.asp?catalog_id=AA0065
Apoptosis (Human) Antibody Array	Abnova	43	Apoptosis (Human) Antibody Array includes 43 highly specific and well-characterized antibodies on membrane.	http://www.abnova.com/products/products_detail.asp?catalog_id=AA0068
Apoptosis Phospho-Specific Array	Abnova	247	Apoptosis Phospho-Specific Array includes 247 highly specific and well-characterized phosphorylation antibodies i related to the proteins regulating apoptosis.	http://www.abnova.com/products/products_detail.asp?catalog_id=AA0015
Atherosclerosis (Human) Antibody Array	Abnova	20	Atherosclerosis (Human) Antibody Array includes 20 highly specific and well-characterized antibodies on membrane.	http://www.abnova.com/products/products_detail.asp?catalog_id=AA0069
Cancer/Apoptosis Phospho-Specific Array	Abnova	155	Cancer/Apoptosis Phospho-Specific Array includes 155 highly specific and well-characterized phosphorylation antibodies in the Cancer/Apoptosis pathway.	http://www.abnova.com/products/products_detail.asp?catalog_id=AA0016
Cell Cycle Control Phospho-Specific Array	Abnova	238	Cell Cycle Control Phospho-Specific Array includes 238 highly specific and well-characterized phosphorylation antibodies in the regulation of cell cycle.	http://www.abnova.com/products/products_detail.asp?catalog_id=AA0017
Cell Cycle Phospho-Specific Array	Abnova	76	Cell Cycle Phospho-Specific Array includes 76 highly specific and well-characterized phosphorylation antibodies in the Cell Cycle pathway.	http://www.abnova.com/products/products_detail.asp?catalog_id=AA0018
Chemokine (Human) Antibody Array	Abnova	38	Chemokine (Human) Antibody Array includes 38 highly specific and well-characterized antibodies on membrane.	http://www.abnova.com/products/products_detail.asp?catalog_id=AA0071
Chromatin/Transcription Phospho-Specific Array	Abnova	173	Chromatin/Transcription Phospho-Specific Array includes 173 highly specific and well-characterized phosphorylation antibodies in the Chromatin/Transcription pathway.	http://www.abnova.com/products/products_detail.asp?catalog_id=AA0019
CREB Phospho-Specific Array	Abnova	174	CREB Phospho-Specific Array includes 174 highly specific and well-characterized phosphorylation antibodies in the CREB pathway.	http://www.abnova.com/products/products_detail.asp?catalog_id=AA0020
Cytokine (Human) Antibody Array	Abnova	80	Cytokine (Human) Antibody Array includes 80 highly specific and well-characterized antibodies on membrane.	http://www.abnova.com/products/products_detail.asp?catalog_id=AA0075
EGF Phospho-Specific Array	Abnova	214	EGF Phospho-Specific Array includes 214 highly specific and well-characterized phosphorylation antibodies related to the EGF family of proteins.	http://www.abnova.com/products/products_detail.asp?catalog_id=AA0023
ErbB/Her Signaling Phospho-Specific Array	Abnova	239	ErbB/Her Signaling Phospho-Specific Array includes 239 highly specific and well-characterized phosphorylation antibodies in the ErbB/Her pathway.	http://www.abnova.com/products/products_detail.asp?catalog_id=AA0024
ERK Signaling Phospho-Specific Array	Abnova	208	ERK Signaling Phospho-Specific Array includes 208 highly specific and well-characterized phosphorylation antibodies in the ERK pathway.	http://www.abnova.com/products/products_detail.asp?catalog_id=AA0025
FGF Phospho-Specific Array	Abnova	169	FGF Phospho-Specific Array includes 169 highly specific and well-characterized phosphorylation antibodies in the FGF pathway.	http://www.abnova.com/products/products_detail.asp?catalog_id=AA0134
GPCR Signaling to MAPK/ERk Phospho-Specific Array	Abnova	193	GPCR Signaling to MAPK/ERk Phospho-Specific Array includes 193 highly specific and well-characterized phosphorylation antibodies related to this signaling pathway.	http://www.abnova.com/products/products_detail.asp?catalog_id=AA0027
Growth Factor (Human) Antibody Array	Abnova	41	Growth Factor (Human) Antibody Array includes 41 highly specific and well-characterized antibodies on membrane.	http://www.abnova.com/products/products_detail.asp?catalog_id=AA0089
Ig Isotype (Human) Quantitative Antibody Array	Abnova	8	Ig Isotype (Human) Quantitative Antibody Array is a multiplex antibody array for the quantitative measurement of 8 human immunoglubin sub-types in 8-10 samples.	http://www.abnova.com/products/products_detail.asp?catalog_id=AA0113
IGF-1R Signaling Phospho-Specific Array	Abnova	245	IGF-1R Signaling Phospho-Specific Array includes 245 highly specific and well-characterized phosphorylation antibodies in the insulin-like growth factor 1 receptor signaling pathway.	http://www.abnova.com/products/products_detail.asp?catalog_id=AA0028
Inflammation (Human) Antibody Array	Abnova	40	Inflammation (Human) Antibody Array includes 40 highly specific and well-characterized antibodies on membrane.	http://www.abnova.com/products/products_detail.asp?catalog_id=AA0092
Insulin Receptor Phospho-Specific Array	Abnova	219	Insulin Receptor Phospho-Specific Array includes 219 highly specific and well-characterized phosphorylation antibodies in the insulin receptor pathway.	http://www.abnova.com/products/products_detail.asp?catalog_id=AA0029
Insulin/Glucose Phospho-Specific Array	Abnova	85	Insulin/Glucose Phospho-Specific Array includes 85 highly specific and well-characterized phosphorylation antibodies in the insulin/glucose pathway.	http://www.abnova.com/products/products_detail.asp?catalog_id=AA0030
Jak/Stat II Phospho-Specific Array	Abnova	202	Jak/Stat II Phospho-Specific Array includes 202 highly specific and well-characterized phosphorylation antibodies in the Jak/Stat pathway.	http://www.abnova.com/products/products_detail.asp?catalog_id=AA0032
Jak/Stat Phospho-Specific Array	Abnova	42	Jak/Stat Phospho-Specific Array includes 42 highly specific and well-characterized phosphorylation antibodies in the Jak/Stat pathway.	http://www.abnova.com/products/products_detail.asp?catalog_id=AA0031
MAPK Phospho-Specific Array	Abnova	185	MAPK Phospho-Specific Array includes 185 highly specific and well-characterized phosphorylation antibodies in the MAPK pathway.	http://www.abnova.com/products/products_detail.asp?catalog_id=AA0033
MMP (Human) Antibody Array	Abnova	10	MMP (Human) Antibody Array includes 10 highly specific and well-characterized antibodies on membrane.	http://www.abnova.com/products/products_detail.asp?catalog_id=AA0094
mTOR Signalign Phospho-Specific Array	Abnova	138	mTOR Signalign Phospho-Specific Array includes 138 highly specific and well-characterized phosphorylation antibodies in the mTOR ignaling pathway.	http://www.abnova.com/products/products_detail.asp?catalog_id=AA0034
NF-kB Phospho-Specific Array	Abnova	215+63	NF-kB Phospho-Specific Array includes highly specific and well-characterized phosphorylation antibodies in the NF-kB pathway.	http://www.abnova.com/products/products_detail.asp?catalog_id=AA0035
Nuclear/Membrane Receptors Phospho-Specific Array	Abnova	52	Nuclear/Membrane Receptors Phospho-Specific Array includes 52 highly specific and well-characterized phosphorylation antibodies related to Nuclear/Membrane Receptors.	http://www.abnova.com/products/products_detail.asp?catalog_id=AA0037
Obesity (Human) Antibody Array	Abnova	62	Obesity (Human) Antibody Array includes 62 highly specific and well-characterized antibodies on membrane.	http://www.abnova.com/products/products_detail.asp?catalog_id=AA0095
p53 Signaling Phospho-Specific Array	Abnova	196	p53 Signaling Phospho-Specific Array includes 196 highly specific and well-characterized phosphorylation antibodies in the p53 signaling pathway.	http://www.abnova.com/products/products_detail.asp?catalog_id=AA0038
PDGF Phospho-Specific Array	Abnova	195	PDGF Phospho-Specific Array includes 195 highly specific and well-characterized phosphorylation antibodies in the PDGF pathway.	http://www.abnova.com/products/products_detail.asp?catalog_id=AA0039
T-Cell Receptor Signaling Phospho-Specific Array	Abnova	188	T-Cell Receptor Signaling Phospho-Specific Array includes 188 highly specific and well-characterized phosphorylation antibodies in the T-cell receptor signaling pathway.	http://www.abnova.com/products/products_detail.asp?catalog_id=AA0040
TGF-Beta Signaling Phospho-Specific Array	Abnova	176	TGF-Beta Signaling Phospho-Specific Array includes 176 highly specific and well-characterized phosphorylation antibodies in the TGF-Beta signaling pathway.	http://www.abnova.com/products/products_detail.asp?catalog_id=AA0041
Th1/Th2/Th17 (Human) Antibody Array	Abnova	34	Th1/Th2/Th17 (Human) Antibody Array includes 34 highly specific and well-characterized antibodies on membrane.	http://www.abnova.com/products/products_detail.asp?catalog_id=AA0096
Tyrosine Kinase Adaptors Phospho-Specific Array	Abnova	98	Tyrosine Kinase Adaptors Phospho-Specific Array includes 98 highly specific and well-characterized phosphorylation antibodies related to Tyrosine Kinase Adaptors.	http://www.abnova.com/products/products_detail.asp?catalog_id=AA0042
Proteome Profiler Human Phospho-RTK Array Kit	R&D	49	A membrane-based antibody array for the parallel determination of the relative phosphorylation of human receptor tyrosine kinases. Validated for analyte detection in cell lysates.	https://www.rndsystems.com/products/proteome-profiler-human-phospho-rtk-array-kit_ary001b
Proteome Profiler Human Phospho-MAPK Array Kit	R&D	26	A membrane-based antibody array for the parallel determination of the relative phosphorylation of human mitogen-activated protein kinases.	https://www.rndsystems.com/products/proteome-profiler-human-phospho-mapk-array-kit_ary002b
Proteome Profiler Human Phospho-Kinase Array Kit	R&D	43	A membrane-based antibody array for the parallel determination of the relative levels of human protein kinase phosphorylation. Validated for analyte detection in cell lysates.	https://www.rndsystems.com/products/proteome-profiler-human-phospho-kinase-array-kit_ary003b
Proteome Profiler Human Cell Stress Array Kit	R&D	26	A membrane-based antibody array for the parallel determination of the relative levels of selected human cell stress-related proteins. Validated for analyte detection in cell and tissue lysates.	https://www.rndsystems.com/products/proteome-profiler-human-cell-stress-array-kit_ary018
Proteome Profiler Human Apoptosis Array Kit	R&D	35	A membrane-based antibody array for the parallel determination of the relative levels of human apoptosis-related proteins. Validated for analyte detection in cell lysates.	https://www.rndsystems.com/products/proteome-profiler-human-apoptosis-array-kit_ary009
Proteome Profiler Human Pluripotent Stem Cell Array Kit	R&D	15	A membrane-based antibody array for the simultaneous detection of 15 established stem cell markers.	https://www.rndsystems.com/products/proteome-profiler-human-pluripotent-stem-cell-array-kit_ary010
Proteome Profiler Human Phospho-Immunoreceptor Array Kit	R&D	59	A membrane-based antibody array for the parallel determination of the relative phosphorylation of human immunoreceptors. Validated for analyte detection in cell lysates.	https://www.rndsystems.com/products/proteome-profiler-human-phospho-immunoreceptor-array-kit_ary004b
Proteome Profiler Human Ubiquitin Array	R&D	49	To detect changes in ubiquitinylation of 49 different proteins between samples. No specialized equipment is necessary	https://www.rndsystems.com/products/proteome-profiler-human-ubiquitin-array_ary027
Proteome Profiler Human NFkB Pathway Array Kit	R&D	41	A membrane-based antibody array for the parallel determination of the relative levels of selected human NFkB Pathway proteins. Validated for analyte detection in cell lysates.	https://www.rndsystems.com/products/proteome-profiler-human-nfkb-pathway-array-kit_ary029
Proteome Profiler Human XL Cytokine Array Kit	R&D	105	A membrane-based antibody array for the parallel determination of the relative levels of selected human cytokines and chemokines. Validated for analyte detection in cell culture supernates, cell lysates, tissue lysates, serum, plasma, human milk and saliva.	https://www.rndsystems.com/products/proteome-profiler-human-xl-cytokine-array-kit_ary022b
Proteome Profiler Human Cytokine Array Kit	R&D	36	A membrane-based antibody array for the parallel determination of the relative levels of selected human cytokines and chemokines. Validated for analyte detection in cell culture supernates, cell lysates, tissue lysates, serum, plasma, saliva, urine, and human milk.	https://www.rndsystems.com/products/proteome-profiler-human-cytokine-array-kit_ary005b
Proteome Profiler Human XL Oncology Array	R&D	84	To detect differences in 84 cancer-related proteins between samples. No specialized equipment is necessary.	https://www.rndsystems.com/products/proteome-profiler-human-xl-oncology-array_ary026
Proteome Profiler Human Adipokine Array Kit	R&D	58	To simultaneously detect the relative levels of 58 different obesity-related molecules in a single sample. No specialized equipment is necessary.	https://www.rndsystems.com/products/proteome-profiler-human-adipokine-array-kit_ary024
Proteome Profiler Human Angiogenesis Array Kit	R&D	55	A membrane-based antibody array for the parallel determination of the relative levels of selected angiogenesis-related proteins. Validated for analyte detection in cell culture supernates, cell lysates, tissue lysates, serum, plasma and saliva.	https://www.rndsystems.com/products/proteome-profiler-human-angiogenesis-array-kit_ary007
Proteome Profiler Human Chemokine Array Kit	R&D	31	A membrane-based antibody array for the parallel determination of the relative levels of selected human chemokines. Validated for analyte detection in cell culture supernates, cell lysates, tissue lysates, serum, plasma, urine and saliva.	https://www.rndsystems.com/products/proteome-profiler-human-chemokine-array-kit_ary017
Proteome Profiler Human Kidney Biomarker Array Kit	R&D	38	To simultaneously detect the relative changes of 38 proteins in a single sample.	https://www.rndsystems.com/products/proteome-profiler-human-kidney-biomarker-array-kit_ary019
Proteome Profiler Human Protease Array Kit	R&D	35	To simultaneously detect the relative changes of 35 proteases in a single sample.	https://www.rndsystems.com/products/proteome-profiler-human-protease-array-kit_ary021b
Proteome Profiler Human Protease Inhibitor Array Kit	R&D	32	To simultaneously detect the relative changes of 32 protease inhibiting analytes in a single sample.	https://www.rndsystems.com/products/proteome-profiler-human-protease-inhibitor-array-kit_ary023
Proteome Profiler Human sReceptor Array, Hematopoietic	R&D	48	To verify simultaneously detect the relative levels of 105 different soluble receptors expressed and released by hematopoietic cells in a single sample.	https://www.rndsystems.com/products/proteome-profiler-human-sreceptor-array-hematopoietic_ary011
Proteome Profiler Human sReceptor Array, Non-hematopoietic	R&D	62	To simultaneously detect the relative levels of 119 different soluble receptors expressed and released by non-hematopoietic cells in a single sample.	https://www.rndsystems.com/products/proteome-profiler-human-sreceptor-array-non-hematopoietic_ary012
Human Cytokine Antibody Array (ab197433)	Abcam	400	Cytokine detection	http://www.abcam.com/human-cytokine-antibody-array-400-targets-quantitative-ab197433.html
Human Chemokine Antibody Array (ab169812)	Abcam	38	Chemokine detection	http://www.abcam.com/Human-Chemokine-Antibody-Array-Membrane-38-targets-ab169812.html
Human Acute Kidney Injury Antibody Array (ab169806)	Abcam	20	Acute Kidney Injury	http://www.abcam.com/Human-Acute-Kidney-Injury-Antibody-Array-Membrane-20-targets-ab169806.html
Human Angiogenesis Antibody Array (ab193655)	Abcam	43	Angiogenesis	http://www.abcam.com/human-angiogenesis-antibody-array-membrane-43-targets-ab193655.html
Human Apoptosis Antibody Array (ab134001)	Abcam	43	Apoptosis	http://www.abcam.com/human-apoptosis-antibody-array-membrane-43-targets-ab134001-references.html
Human Atherosclerosis Antibody Array (ab169803)	Abcam	20	Atherosclerosis	http://www.abcam.com/Human-Atherosclerosis-Antibody-Array-Membrane-20-targets-ab169803.html
Human EGFR Phosphorylation Antibody Array (ab134005)	Abcam	17	EGFR Phosphorylation	http://www.abcam.com/Human-EGFR-Phosphorylation-Antibody-Array-Membrane-17-Targets-ab134005.html
Human Growth Factor Antibody Array (ab134002)	Abcam	41	Growth Factor	http://www.abcam.com/Human-Growth-Factor-Antibody-Array-Membrane-41-Targets-ab134002.html
Human HSP Antibody Array (ab193661)	Abcam	9	HSP (Heat shock proteins)	http://www.abcam.com/human-hsp-antibody-array-membrane-9-targets-ab193661.html
Human Inflammation Antibody Array (ab134003)	Abcam	40	Inflammation	http://www.abcam.com/Human-Inflammation-Antibody-Array-Membrane-40-Targets-ab134003.html
Human MMP Antibody Array (ab134004)	Abcam	10	MMP (Matrix metalloproteinases)	http://www.abcam.com/Human-MMP-Antibody-Array-Membrane-10-Targets-ab134004.html
Human Obesity Antibody Array (ab169819)	Abcam	62	Obesity	http://www.abcam.com/Human-Obesity-Antibody-Array-Membrane-62-targets-ab169819.html
Human RTK Phosphorylation Antibody Array (ab193662)	Abcam	71	RTK (Receptor tyrosine kinase) Phosphorylation	http://www.abcam.com/human-rtk-phosphorylation-antibody-array-membrane-71-targets-ab193662.html
Human Th1/Th2/Th17 Antibody Array (ab169809)	Abcam	34	Th1/Th2/Th17	http://www.abcam.com/Human-Th1Th2Th17-Antibody-Array-Membrane-34-targets-ab169809.html
Cell Cycle Antibody Microarray	MyBiosource	60	Each Cell Cycle Antibody Array includes 60 highly specific and well-characterized antibodies in the cell cycle pathway; each has six replicates.	https://www.clinisciences.com/en/-0/cell-cycle-antibody-microarray-77493462.html
Signal Transduction Antibody Microarray	MyBiosource	165	Each Signal Transduction Antibody Array includes 165 highly specific and well-characterized antibodies in the Signal Transduction pathway; each has six replicates.	https://www.clinisciences.com/en/-0/signal-transduction-antibody-microarray-77152106.html
Master Antibody Microarray	MyBiosource	656	he Master Antibody Array is a comprehensive array consisting of 656 highly specific and well-characterized antibodies in duplicates. It is broad in scope and allows detecting and analyzing hundreds of proteins simultaneously on a single slide.	https://www.clinisciences.com/en/-0/master-antibody-microarray-77493461.html
Apoptosis Antibody Microarray	MyBiosource	73	Each Angiogenesis Antibody Array includes 73 highly specific and well-characterized antibodies in the apoptosis pathway; each has six replicates.	https://www.clinisciences.com/en/-0/apoptosis-antibody-microarray-77493460.html
Signal Transduction AntibodyArray	Hypromatrix	400	Each Signal Transduction AntibodyArrayTM contains 400 high quality antibodies against well-studied signaling proteins.	http://www.hypromatrix.com/Store/html/signal.html
Apoptosis AntibodyArray	Hypromatrix	150	Each Apoptosis AntibodyArrayTM contains 150 high quality antibodies against apoptosis-related proteins.	http://www.hypromatrix.com/Store/html/apoptosis.html
Cell Cycle AntibodyArray	Hypromatrix	60	Each Cell Cycle AntibodyArrayTM contains 60 high quality antibodies against cell cycle related proteins.	http://www.hypromatrix.com/Store/html/cellcycle.html
Panorama® Antibody Array – Gene Regulation	Panorama	112	These antibodies represent families of proteins found in the nucleus that are involved in chromatin remodeling and regulation of gene expression and include transcription factors, histone modifying enzymes, and antibodies that specifically recognize histone modification.	http://www.sigmaaldrich.com/content/dam/sigma-aldrich/docs/Sigma/Instructions/graa2_array_layout.pdf
Panorama® Antibody Array – MAPK & PKC Array	Panorama	84	The antibodies are specific for kinases and phosphatases of the MAPK and PKC pathways.	http://www.sigmaaldrich.com/content/dam/sigma-aldrich/docs/Sigma/General_Information/mpaa3arraymap.pdf
PlasmaScan™ 380	Arrayit	380	human plasma proteome discovery tool, monoclonals raised against native human serum plasma proteins	http://www.arrayit.com/Products/Protein_Microarrays/PlasmaScan_Microarrays/plasmascan_microarrays.html
KAM-900P	Kinex™	878	Signal transduction protein antibodies that monitor primarily protein phosphorylation at key regulatory sites.	http://www.kinexus.ca/ourServices/microarrays/antibody_microarrays/antibody_microarrays.html
scioDiscover	sciomics	900	scioDiscover service enables high-content, immuno-based analysis of various biological samples leading to a comprehensive overview of proteomic changes	http://www.sciomics.de/services/protein-expression-analysis/protein-profiling
scioCD	sciomics	141	scioCD profiling service covers 141 different proteins by 270 different monoclonal antibodies	http://www.sciomics.de/services/cd-marker-array
